# Supplementary material for: Growth of wood-inhabiting yeasts of the Faroe Islands in the presence of spent sulphite liquor
Source: Antonie Van Leeuwenhoek. 2021 Apr 13;114(6):649–66. doi: 10.1007/s10482-021-01543-5 (PMC8137469; doi:10.1007/s10482-021-01543-5)
Supplement: Supplementary file 2 — Supplementary file2 (XLSX 87 kb) [file 10482_2021_1543_MOESM2_ESM.xlsx]

## Sheet: Cover page
Electronic Supplementary Material – ESM_2 Tables Journal: Antonie van Leeuwenhoek Growth of wood-inhabiting yeasts of the Faroe Islands in the presence of spent sulphite liquor Jonas Rönnandera, Sandra Ann Ingela Wrighta* aFaculty of Engineering and Sustainable Development, University of Gävle, SE-80176 Gävle, Sweden *Corresponding author. Mailing address for Sandra A. I. Wright: Faculty of Engin…

## Sheet: Table S1a
Table S1a Ascomycetous yeasts isolated from decaying wood in cold and temperate climates
Speciesa	Genus or Clade (if unaffiliated: Family or Order)b	Location	Climate	K-G classc	Sourced	Reference
Ambrosiozyma llanquihuensis (syn. Candida llanquihuensis)	Ambrosiozyma	Chile/Valdivian forest	Oceanic climate	Cfb	Decayed wood	Ramírez & González 1984e
Barnettozyma californica	Barnettozyma	Galápagos Islands	Oceanic climate	Cfb	Rotting wood samples	Guamán-Burneo et al. 2015
Blastobotrys robertii (syn. Candida sp.)	Blastobotrys	Wageningen/Netherlands	Oceanic climate	Cfb	Rotting wood	Middelhoven 2006
Candida aaseri (syn. Candida butyri)	Yamadazyma	Chile/Valdivian forest	Oceanic climate	Cfb	Decayed wood	González et al. 1989
Candida albicans	Lodderomyces	Galápagos Islands	Oceanic climate	Cfb	Rotting wood samples	Guamán-Burneo et al. 2015
Candida amphicis (syn. Candida amphixiae)	Yamadazyma	Galápagos Islands	Oceanic climate	Cfb	Rotting wood samples	Guamán-Burneo et al. 2015
Candida boleticola (syn. Candida raluensis, Candida laureliae)	Kurtzmanniella	Chile/Valdivian forest	Oceanic climate	Cfb	Decayed wood	Ramírez & González 1984e; González et al. 1989
Candida boleticola	Kurtzmanniella	Wageningen/Netherlands	Oceanic climate	Cfb	Rotting wood	Middelhoven 2006
Candida chilensis	unaffiliated, Saccharomycetales	Chile/Valdivian forest	Oceanic climate	Cfb	Rotting wood	Grinsbergs & Yarrow 1970b
Candida dendronema	Yamadazyma	Galápagos Islands	Oceanic climate	Cfb	Rotting wood samples	Guamán-Burneo et al. 2015
Candida diddensiae	Yamadazyma	Chile/Valdivian forest	Oceanic climate	Cfb	Decayed wood	González et al. 1989
Candida diddensiae (syn. Candida naeodendra)	Yamadazyma	Galápagos Islands	Oceanic climate	Cfb	Rotting wood samples	Guamán-Burneo et al. 2015
Candida intermedia	unaffiliated, Metschnikowiaceae	Galápagos Islands	Oceanic climate	Cfb	Rotting wood samples	Guamán-Burneo et al. 2015
Candida maritima (syn. Candida pilmaiquenensis)	Cyberlindnera	Chile/Valdivian forest	Oceanic climate	Cfb	Decayed wood	Ramírez & González 1984f; González et al. 1989
Candida mesenterica	Kodamaea	Chile/Valdivian forest	Oceanic climate	Cfb	Decayed wood	González et al. 1989
Candida natalensis	unaffiliated, Debaryomycetaceae	Galápagos Islands	Oceanic climate	Cfb	Rotting wood samples	Guamán-Burneo et al. 2015
Candida oleophila (syn. Candida rignihuensis)	Kurtzmanniella	Chile/Valdivian forest	Oceanic climate	Cfb	Decayed wood	Ramírez & González 1984f, 1984j
Candida parapsilosis	Lodderomyces	Galápagos Islands	Oceanic climate	Cfb	Rotting wood samples	Guamán-Burneo et al. 2015
Candida parapsilosis (syn. Candida osornensis)	Lodderomyces	Chile/Valdivian forest	Oceanic climate	Cfb	Decayed wood	Ramírez & González 1984e; González et al. 1989
Candida pseudointermedia	unaffiliated, Metschnikowiaceae	Galápagos Islands	Oceanic climate	Cfb	Rotting wood samples	Guamán-Burneo et al. 2015
Candida railenensis	Kurtzmanniella	Chile/Valdivian forest	Oceanic climate	Cfb	Decayed wood	Ramírez & González 1984c; González et al. 1989
Candida railenensis (syn. Apiotrichum osvaldii)	Kurtzmanniella	Chile/Valdivian forest	Oceanic climate	Cfb	Decayed wood	Ramírez & González 1984d; González et al. 1989
Candida sake	unaffiliated, Debaryomycetaceae	West Virginia	Humid subtropical climates	Cfa	Stored timber logs	Sorenson et al. 1991
Candida sake	unaffiliated, Debaryomycetaceae	Chile/Valdivian forest	Oceanic climate	Cfb	Decayed wood	González et al. 1989
Candida santamariae	Kurtzmanniella	Chile/Valdivian forest	Oceanic climate	Cfb	Decayed wood	González et al. 1989
Candida sinolaborantium	unaffiliated, Saccharomycetales	Galápagos Islands	Oceanic climate	Cfb	Rotting wood samples	Guamán-Burneo et al. 2015
Candida sophiae-reginae	unaffiliated, Debaryomycetaceae	Chile/Valdivian forest	Oceanic climate	Cfb	Decayed wood	Ramírez & González 1984f, 1984j; González et al. 1989
Candida tropicalis	Lodderomyces/Candida albicans	West Virginia	Humid subtropical climates	Cfa	Stored timber logs	Sorenson et al. 1991
Candida trypodendroni	Yamadazyma	Galápagos Islands	Oceanic climate	Cfb	Rotting wood samples	Guamán-Burneo et al. 2015
Citeromyces matritensis	Citeromyces	Chile/Valdivian forest	Oceanic climate	Cfb	Decayed wood	González et al. 1989
Cyberlindnera fabianii (syn. Pichia fabianii)	Cyberlindnera	West Virginia	Humid subtropical climates	Cfa	Stored timber logs	Sorenson et al. 1991
Cyberlindnera galapagoensis	Cyberlindnera	Galápagos Islands	Oceanic climate	Cfb	Rotting wood samples	Guamán-Burneo et al. 2015
Cyberlindnera saturnus	Cyberlindnera	Galápagos Islands	Oceanic climate	Cfb	Rotting wood samples	Guamán-Burneo et al. 2015
Debaryomyces hansenii	Debaryomyces	Galápagos Islands	Oceanic climate	Cfb	Rotting wood samples	Guamán-Burneo et al. 2015
Debaryomyces hansenii	Debaryomyces	Chile/Valdivian forest	Oceanic climate	Cfb	Decayed wood	González et al. 1989
Debaryomyces hansenii (syn. Candida famata)	Debaryomyces	Chile/Valdivian forest	Oceanic climate	Cfb	Decayed wood	González et al. 1989
Debaryomyces hansenii	Debaryomyces	West Virginia	Humid subtropical climates	Cfa	Stored timber logs	Sorenson et al. 1991
Debaryomyces nepalensis	Debaryomyces	Galápagos Islands	Oceanic climate	Cfb	Rotting wood samples	Guamán-Burneo et al. 2015
Diutina scorzettiae (syn. Candida sp.)	Diutina	Wageningen/Netherlands	Oceanic climate	Cfb	Rotting wood	Middelhoven 2006
Galactomyces candidum (syn. Geotrichum silvicola)	Galactomyces	Galápagos Islands	Oceanic climate	Cfb	Rotting wood samples	Guamán-Burneo et al. 2015
Galactomyces geotrichum	Galactomyces	Galápagos Islands	Oceanic climate	Cfb	Rotting wood samples	Guamán-Burneo et al. 2015
Galactomyces geotrichum	Galactomyces	Wageningen/Netherlands	Oceanic climate	Cfb	Rotting wood	Middelhoven 2006
Kazachstania humilis (syn. Candida humilis)	Kazachstania	Galápagos Islands	Oceanic climate	Cfb	Rotting wood samples	Guamán-Burneo et al. 2015
Kazachstania telluris	Kazachstania	Wageningen/Netherlands	Oceanic climate	Cfb	Rotting wood	Middelhoven 2006
Kazachstania unispora	Kazachstania	Galápagos Islands	Oceanic climate	Cfb	Rotting wood samples	Guamán-Burneo et al. 2015
Kuraishia hungarica (syn. Candida hungarica)	Kuraishia	Hungary	Warm summer continental climate	Dfb	Rotting wood/sleepers	Péter et al. 2003
Metschnikowia rancensis (syn. Candida rancensis)	Metschnikovia	Chile/Valdivian forest	Oceanic climate	Cfb	Decayed wood	Ramírez & González 1984g; González et al. 1989
Meyerozyma guilliermondii (syn. Pichia guilliermondii)	Meyerozyma	Wageningen/Netherlands	Oceanic climate	Cfb	Rotting wood	Middelhoven 2006
Middelhovenomyces petrohuensis (syn. Candida petrohuensis)	Middelhovenomyces	Chile/Valdivian forest	Oceanic climate	Cfb	Decayed wood	Ramírez & González 1984g,1984h; González et al. 1989
Middelhovenomyces petrohuensis (syn. Candida santjacobensis)	Middelhovenomyces	Chile/Valdivian forest	Oceanic climate	Cfb	Decayed wood	Ramírez & González 1984h
Middelhovenomyces tepae (syn. Candida antillancae; C. bondarzewiae)	Middelhovenomyces	Chile/Valdivian forest	Oceanic climate	Cfb	Decayed wood	Ramírez & González 1984a; González et al. 1989
Middelhovenomyces tepae (syn. Candida tepae)	Middelhovenomyces	Chile/Valdivian forest	Oceanic climate	Cfb	Decayed wood	González et al. 1989
Nakazawaea ernobii (syn. Candida ernobii)	Nakazawaea	Chile/Valdivian forest	Oceanic climate	Cfb	Decayed wood	González et al. 1989
Nakazawaea holstii (syn. Pichia holstii)	Nakazawaea	West Virginia	Humid subtropical climates	Cfa	Stored timber logs	Sorenson et al. 1991
Ogataea dorogensis (syn. Pichia dorogensis)	Ogataea	Hungary	Warm summer continental climate	Dfb	Rotting wood/sleepers	Péter et al. 2003
Ogataea pilisensis (syn. Pichia pilisensis)	Ogataea	Hungary	Warm summer continental climate	Dfb	Rotting wood/sleepers	Péter et al. 2003
Ogataea trehaloabstinens (syn. Pichia trehaloabstinens)	Ogataea	Hungary	Warm summer continental climate	Dfb	Rotting wood/sleepers	Péter et al. 2003
Ogataea zsoltii (syn. Pichia zsoltii)	Ogataea	Hungary	Warm summer continental climate	Dfb	Rotting wood/sleepers	Péter et al. 2003
Pichia manshurica	Pichia	Galápagos Islands	Oceanic climate	Cfb	Rotting wood samples	Guamán-Burneo et al. 2015
Pichia terricola	Pichia	Galápagos Islands	Oceanic climate	Cfb	Rotting wood samples	Guamán-Burneo et al. 2015
Saprochaete chiloensis (syn. Schizoblastosporion chiloense)	Saprochaete	Chile/Valdivian forest	Oceanic climate	Cfb	Decayed wood	Ramírez & González 1984i; González et al. 1989
Saturnispora silvae (syn. Candida silvae)	Saturnispora	Galápagos Islands	Oceanic climate	Cfb	Rotting wood samples	Guamán-Burneo et al. 2015
Scheffersomyces coipomensis (syn. Candida coipomensis)	Scheffersomyces	Chile/Valdivian forest	Oceanic climate	Cfb	Decayed wood	Ramírez & González 1984e; González et al. 1989
Scheffersomyces ergatensis (syn. Candida ergatensis)	Scheffersomyces	Chile/Valdivian forest	Oceanic climate	Cfb	Decayed wood	González et al. 1989
Sheffersomyces ergatensis	Scheffersomyces	Wageningen/Netherlands	Oceanic climate	Cfb	Rotting wood	Middelhoven 2006
Sheffersomyces insectosa (syn. Candida shehatae var. insectosa)	Scheffersomyces	Wageningen/Netherlands	Oceanic climate	Cfb	Rotting wood	Middelhoven 2006
Scheffersomyces stipitis (syn. Pichia stipitis)	Scheffersomyces	Galápagos Islands	Oceanic climate	Cfb	Rotting wood samples	Guamán-Burneo et al. 2015
Schwanniomyces polymorphus	Schwanniomyces	Wageningen/Netherlands	Oceanic climate	Cfb	Rotting wood	Middelhoven 2006
Spencermartinsiella europaea	Spencermartinsiella	Hungary	Warm summer continental climate	Dfb	Rotting wood	Péter et al. 2011
Sugiyamaella castrensis (syn. Candida castrensis)	Sugiyamaella	Chile/Valdivian forest	Oceanic climate	Cfb	Decayed wood	Ramírez & González 1984a; González et al. 1989
Sugiyamaella chiloensis (syn. Candida bertae)	Sugiyamaella	Chile/Valdivian forest	Oceanic climate	Cfb	Decayed wood	Ramírez & González 1984c; González et al. 1989
Sugiyamaella chiloensis	Sugiyamaella	Chile/Valdivian forest	Oceanic climate	Cfb	Decayed wood	Ramírez & González 1984c; González et al. 1989
Sugiyamaella chiloensis	Sugiyamaella	Wageningen/Netherlands	Oceanic climate	Cfb	Rotting wood	Middelhoven 2006
Sugiyamaella lignohabitans (syn. Candida lignohabitans)	Sugiyamaella	Illinois, Peoria	Hot humid continental climate	Dfa	Decaying wood	Kurtzman 2007 (Isolated by L. J. Wickerham)
Sugiyamaella marionensis (syn. Candida marionensis)	Sugiyamaella	Illinois, Marion	Hot humid continental climate	Dfa	Decaying wood	Kurtzman 2007 (Isolated by L. J. Wickerham)
Sugiyamaella novakii (syn. Candida novakii)	Sugiyamaella	Hungary/Csikóváraja	Warm summer continental climate	Dfb	Decaying wood	Péter et al. 1997
Sugiyamaella paludigena (syn. Candida paludigena)	Sugiyamaella	Wageningen/Netherlands	Oceanic climate	Cfb	Rotting wood	Middelhoven 2006
Sugiyamaella smithiae (syn. Candida edax)	Sugiyamaella	West Virginia	Humid subtropical climates	Cfa	Stored timber logs	Sorenson et al. 1991
Sugiyamaella smithiae	Sugiyamaella	Chile/Valdivian forest	Oceanic climate	Cfb	Decayed wood	González et al. 1989
Sugiyamaella chiloensis	Sugiyamaella	Chile/Isla Fresia	Oceanic climate	Cfb	Rotten tree trunk	NRRL Y-27101; CBS 5927
Sugiyamaella valdiviana (syn. Candida valdiviana)	Sugiyamaella	Chile/Valdivian forest	Oceanic climate	Cfb	Rotting wood	Grinsbergs & Yarrow 1970b
Torulaspora delbrueckii	Torulaspora	Galápagos Islands	Oceanic climate	Cfb	Rotting wood samples	Guamán-Burneo et al. 2015
Wickerhamomyces anomalus (syn. Pichia anomala)	Wickerhamomyces	Galápagos Islands	Oceanic climate	Cfb	Rotting wood samples	Guamán-Burneo et al. 2015
Wickerhamomyces anomalus	Wickerhamomyces	Wageningen/Netherlands	Oceanic climate	Cfb	Rotting wood	Middelhoven 2006
Wickerhamomyces silvicola (syn. Pichia silvicola)	Wickerhamomyces	West Virginia	Humid subtropical climates	Cfa	Stored timber logs	Sorenson et al. 1991
Yamadazyma mexicana (syn. Pichia mexicana)	Yamadazyma	Galápagos Islands	Oceanic climate	Cfb	Rotting wood samples	Guamán-Burneo et al. 2015
Yamadazyma tenuis (syn. Candida tenuis)	Yamadazyma	West Virginia	Humid subtropical climates	Cfa	Stored timber logs	Sorenson et al. 1991
Yarrowia lipolytica	Yarrowia	Wageningen/Netherlands	Oceanic climate	Cfb	Rotting wood	Middelhoven 2006
aIn addition, in a relative abundance of less than 1%, González et al. (1989) isolated Candida albicans, Candida austromarina, Candida drymsii, Candida ishiwadae, Candida krusei, Candida laureliae, Candida melini, Candida osornensis, Candida silvicola, Candida tropicalis, Debaryomyces polymorphus, Kloeckera apiculata, Klyuveromyces marxianus, Pichia toletana and Saccharomyces cerevisiae; bDesigna…

## Sheet: Table S1b
Table S1b Basidiomycetous yeasts isolated from decaying wood in cold and temperate climates
Speciesa	Genus or Cladeb	Location	Climate	K-G classc	Sourced	Reference
Apiotrichum eucryphiae (syn. Candida scottii)	Apiotrichum	West Virginia	Humid subtropical climates	Cfa	Stored timber logs	Sorenson et al. 1991
Apiotrichum eucryphiae	Apiotrichum	Chile/Valdivian forest	Oceanic climate	Cfb	Decayed wood	Ramírez & González 1984c; González et al. 1989
Apiotrichum futronensis	Apiotrichum	Chile/Valdivian forest	Oceanic climate	Cfb	Decayed wood	González et al. 1989
Apiotrichum laibachii (syn. Trichosporon laibachii)	Apiotrichum	Galápagos Islands	Oceanic climate	Cfb	Rotting wood samples	Guamán-Burneo et al. 2015
Apiotrichum laibachii (syn. Trichosporon multisporon)	Apiotrichum	Galápagos Islands	Oceanic climate	Cfb	Rotting wood samples	Guamán-Burneo et al. 2015
Apiotrichum laibachii (syn. Trichosporon laibachii)	Apiotrichum	Wageningen/Netherlands	Oceanic climate	Cfb	Rotting wood	Middelhoven 2006
Apiotrichum nothofagi (syn. Rhodotorula nothofagi)	Apiotrichum	Chile/Valdivian forest	Oceanic climate	Cfb	Decayed wood	Ramírez & González 1984d, 1985
Apiotrichum porosum (syn. Trichosporon porosum)	Apiotrichum	Wageningen/Netherlands	Oceanic climate	Cfb	Rotting wood	Middelhoven 2006
Bannozyma arctica (syn. Rhodotorula arctica)	Bannozyma	Antarctica/King George	Tundra climate	ET	Rest of wood	Rovati et al. 2013
Cryptococcus huempii (syn. Candida huempii)	Krasilnikovozyma	Chile/Valdivian forest	Oceanic climate	Cfb	Decayed wood	Ramírez & González 1984i
Cryptococcus musci	Vanrija	Wageningen/Netherlands	Oceanic climate	Cfb	Rotting wood	Middelhoven 2006
Cryptococcus neoformans	Cryptococcus	Chile/Valdivian forest	Oceanic climate	Cfb	Decayed wood	González et al. 1989
Cutaneotrichosporon jirovecii (syn. Trichosporon jirovecii)	Cutaneotrichosporon	Galápagos Islands	Oceanic climate	Cfb	Rotting wood samples	Guamán-Burneo et al. 2015
Cystobasidium laryngis (syn. Rhodotorula laryngis)	Cystobasidium	Antarctica	Ice cap climate	EF	Decayed wood	Arenz et al. 2006
Cystobasidium laryngis (syn. Rhodotorula laryngis)	Cystobasidium	Antarctica/King George	Tundra climate	ET	Rest of wood	Rovati et al. 2013
Cystobasidium ongulense (syn. Rhodotorula laryngis)	Cystobasidium	Antarctica	Ice cap climate	EF	Decayed wood	Arenz et al. 2006
Cylindrobasidium sp.	Cylindrobasidium	Antarctica/King George	Tundra climate	ET	Rest of wood	Rovati et al. 2013
Hamamotoa lignophila (syn. Candida lignophila)	Hamamotoa	Chile/Island of Chiloé	Oceanic climate	Cfb	Decayed wood	Dill et al. 1984
Leucosporidiella creatinivora (syn. Rhodotorula creatinivora)	Leucosporidium	Wageningen/Netherlands	Oceanic climate	Cfb	Rotting wood	Middelhoven 2006
Leucosporidium scottii	Leucosporidium	Wageningen/Netherlands	Oceanic climate	Cfb	Rotting wood	Middelhoven 2006
Naganishia albidus (syn. Cryptococcus albidus)	Naganishia	West Virginia/US	Humid subtropical climates	Cfa	Stored timber logs	Sorenson et al. 1991
Naganishia albidus (syn. Cryptococcus albidus var. albidus)	Naganishia	Chile/Valdivian forest	Oceanic climate	Cfb	Decayed wood	González et al. 1989
Naganishia diffluens (syn. Cryptococcus albidus var. diffluens)	Naganishia	Chile/Valdivian forest	Oceanic climate	Cfb	Decayed wood	González et al. 1989
Naganishia liquefaciens/N. albidosimilis (syn. Cryptococcus sp.)	Naganishia	Antarctica	Ice cap climate	EF	Decayed wood	Arenz et al. 2006
Papiliotrema flavescens (syn. Cryptococcus flavescens)	Papiliotrema	Galápagos Islands	Oceanic climate	Cfb	Rotting wood samples	Guamán-Burneo et al. 2015
Papiliotrema laurentii (syn.Cryptococcus laurentii)	Papiliotrema	Galápagos Islands	Oceanic climate	Cfb	Rotting wood samples	Guamán-Burneo et al. 2015
Papiliotrema laurentii (syn. Cryptococcus laurentii var. laurentii)	Papiliotrema	Chile/Valdivian forest	Oceanic climate	Cfb	Decayed wood	González et al. 1989
Phaeotremella fagi (syn. Cryptococcus fagi)	Phaeotremella	Wageningen/Netherlands	Oceanic climate	Cfb	Rotting wood	Middelhoven 2006
Rhodotorula araucariae	Rhodotorula	Llaima/Chile	Mediterranean warm/cool summer climates	Csb	Rotting Chilean pine	Grinsbergs and Yarrow 1970a
Rhodotorula fujisanensis	Curvibasidium	Chile/Valdivian forest	Oceanic climate	Cfb	Decayed wood	Ramírez & González 1984d
Rhodotorula glutinis	Rhodotorula	West Virginia/US	Humid subtropical climates	Cfa	Stored timber logs	Sorenson et al. 1991
Rhodotorula glutinis	Rhodotorula	Chile/Valdivian forest	Oceanic climate	Cfb	Decayed wood	González et al. 1989
Rhodotorula minuta	Cystobasidium	West Virginia/US	Humid subtropical climates	Cfa	Stored timber logs	Sorenson et al. 1991
Rhodotorula mucilaginosa (syn. Rhodotorula grinbergsii)	Rhodosporidium	Chile/Valdivian forest	Oceanic climate	Cfb	Deyayed wood	Ramírez & González 1984b
Rhodotorula mucilaginosa (syn. Rhodotorula pilimanae)	Rhodosporidium	Chile/Valdivian forest	Oceanic climate	Cfb	Deyayed wood	González et al. 1989
Rhodotorula mucilaginosa (syn. Rhodotorula rubra)	Rhodosporidium	West Virginia/US	Humid subtropical climates	Cfa	Stored timber logs	Sorenson et al. 1991
Rhodotorula mucilaginosa (syn. Rhodotorula rubra)	Rhodosporidium	Chile/Valdivian forest	Oceanic climate	Cfb	Deyayed wood	González et al. 1989
Saitozyma podzolica (syn. Cryptococcus podzolicus)	Saitozyma	Wageningen/Netherlands	Oceanic climate	Cfb	Rotting wood	Middelhoven 2006
Sporidiobolus salmonicolor	Sporobolomyces	Antarctica	Ice cap climate	EF	Decayed wood	Arenz et al. 2006
Symmetrospora symmetrica (syn. Sporobolomyces symmetricus)	Symmetrospora	Antarctica	Ice cap climate	EF	Decayed wood	Arenz et al. 2006
Tausonia pullulans (syn. Trichosporon pullulans)	Tausonia	Chile/Valdivian forest	Oceanic climate	Cfb	Decayed wood	González et al. 1989
Tausonia pullulans	Tausonia	Wageningen/Netherlands	Oceanic climate	Cfb	Rotting wood	Middelhoven 2006
Trichosporon coremiiforme	Trichosporon	Galápagos Islands	Oceanic climate	Cfb	Rotting wood samples	Guamán-Burneo et al. 2015
Vanrija humicola (syn. Apiotrichum humicola/humicolum)	Vanrija	Chile/Valdivian forest	Oceanic climate	Cfb	Decayed wood	González et al. 1989
Vanrija humicola (syn. Cryptococcus humicola)	Vanrija	Galápagos Islands	Oceanic climate	Cfb	Rotting wood samples	Guamán-Burneo et al. 2015
Vishniacozyma carnescens (syn. Cryptococcus carnescens)	Vishniacozyma	Antarctica	Ice cap climate	EF	Decayed wood	Arenz et al. 2006
Vishniacozyma victoriae (syn. Cryptococcus victoriae)	Vishniacozyma	Antarctica	Ice cap climate	EF	Decayed wood	Arenz et al. 2006
aIn addition, in a relative abundance of less than 1%, González et al. (1989) isolated Cryptococcus luteolus and Cryptococcus uniguttulatus; bDesignation in accordance with Wang et al. (2015) and Liu et al. (2015); cK-G class: Köppen-Geiger climate classification (Kottek et al. 2006); Cfa, Humid subtropical climates; Cfb, Oceanic climate (Marine west coast climate); Csb, Mediterranean warm/cool s…

## Sheet: Table S2
Table S2 Geographical origin, wood chip number and yeasts isolated. Each Roman numeral corresponds to a distinct geographical location, marked with a circle in Fig. 1
Location No.	Geographical origin	Wood chip No.	Yeast isolate
I	Mykines	49
		50
		50B
		51	Cystobasidium laryngis FMYD002
		52	Cystobasidium laryngis FMYE002
		53
		54
		55	Goffeauzyma gastrica FMYH004
			Rhodotorula sp. FMYH002b
			Naganishia onofrii FMYH004b
		56
II	Gásadalur	46	Candida argentea FGAA004
		47
		48
III	Bøur	42
		43	Goffeauzyma gastrica FBOB002
		44	Holtermanniella takashimae FBOC004
		45
IV	Eiði	9
		10
V	Leirvík	19
		20
VI	Funningur	14	Naganishia albidosimilis FXXA004
		14B
VII	Nes	27
		28
		29
		30
		31
VIII	Tjørnuvík	8	Debaryomyces sp. FTJA004
			Cystofilobasidium infirmominiatum FTJA008
IX	Haldórsvík	7
X	Hvalvík	5
		6	Cystobasidium laryngis FHVB002
XI	Hósvík	37
		38
XII	Leynar	39	Debaryomyces sp. FLYA002
		40
		41
XIII	Velbastaður	4	Candida sake FVE002
XIV	Kirkjubøur	3	Cystofilobasidium infirmominiatum FKIA004
XV	Tórshavn	57
		58
		59
		60
		61
		62	Cystobasidium laryngis FTOF002
		63
		64
		65
XVI	Nólsoy	1	Candida sake FNOA002
		2
XVII	Æðuvík	24	Nadsonia starkeyi-henricii FAEA002
			Nadsonia starkeyi-henricii FAEA004
		25
		26
XVII	Skála	33
		34
		35
		36
XVIII	Elduvík	21
		22
		23
XIX	Gjógv	11
		12
		13
XXI	Norðoyri	32
XXII	Viðareiði	15
		16
		17
		18

## Sheet: Table S3
Table S3 Isolates from the Faroe Islands in the culture collection at the University of Gävle
Isolate	Species	UGCCa No.
FTJA004	Debaryomyces sp.	UGCC146
FLYA002	Debaryomyces sp.	UGCC212
FAEA002	Nadsonia starkeyi-henricii	UGCC213
FAEA004	Nadsonia starkeyi-henricii	UGCC214
FVE002	Candida sake	UGCC149
FNOA002	Candida sake	UGCC147
FGAA004	Candida argentea	UGCC162
FMYE002	Cystobasidium laryngis	UGCC215
FMYD002	Cystobasidium laryngis	UGCC216
FTOF002	Cystobasidium laryngis	UGCC217
FHVB002	Cystobasidium laryngis	UGCC164
FKIA004	Cystofilobasidium infirmominiatum	UGCC218
FTJA008	Cystofilobasidium infirmominiatum	UGCC145
FMYH004	Goffeauzyma gastrica	UGCC161
FBOB002	Goffeauzyma gastrica	UGCC163
FXXA004	Naganishia albidosimilis	UGCC157
FMYH004b	Naganishia onofrii	UGCC165
FBOC004	Holtermanniella takashimae	UGCC168
FMYH002b	Rhodotorula sp.	UGCC167

## Sheet: Table S4
Table S4 Relatedness to closest type-strain, based on the number of gaps and % identity in LSU D1/D2 and ITS1‒5.8S‒ITS2 sequences, respectively
			D1/D2 LSU Unit							ITS1–5.8S–ITS2
Phylum	Isolatea	Species	Accession number	Closest type-strain (accession number)	Gaps	Identity (%)				Accession number	Closest type-strain (accession number)	Gaps	Identity (%)
Ascomycota	FTJA004	Debaryomyces sp.	ND	ND	ND	ND				MK749417.1	Debaryomyces hansenii CBS:767T (KY103230.1)	0/586	1
	FLYA002	Debaryomyces sp.	MK749768.1	Debaryomyces prosopidis JCM 9913T (NG_055701.1)	1/554	99.8%	(553/554)			MK737678.1	Debaryomyces prosopidis JCM 9913T (NR_077067.1)	1/625	99.8%
				Debaryomyces subglobosus JCM 1989T (NG_055699.1)	1/554	99.8%	(553/554)				Debaryomyces fabryi CBS:789T (NR_138186.1)	1/625	99.8%
											Debaryomyces subglobosus CBS 792T (FN675240.1)	0/620	1
	FAEA002	Nadsonia starkeyi-henricii	MK749675.1	Nadsonia starkeyi-henricii CBS 2159T (KY109592.1)	0/503	1	(503/503)			MK737060.1	Nadsonia starkeyi-henricii CBS 2159T (NR_154251.1)	0/449	1
	FAEA004	Nadsonia starkeyi-henricii	MK749674.1	Nadsonia starkeyi-henricii CBS 2159T (KY109592.1)	0/560	1	(565/566)			MK737084.1	Nadsonia starkeyi-henricii CBS 2159T (NR_154251.1)	2/529	99.6%
											Nadsonia fulvescens CBS:2596T (KY104312.1)	1/570	98.8%
	FVE002	Candida sake	MK749934.1	Candida sake CBS 159T (KY106745.1)	0/549	99.6%	(547/549)			MK749435.1	Candida sake CBS 159T (NR_151807.1)	0/385	99.7%
	FNOA002	Candida sake	MK749932.1	Candida sake CBS 159T (KY106745.1)	0/564	1	(564/564)			ND	ND	ND	ND
	FGAA004	Candida argentea	MK749751.1	Candida argentea CBS 12358T (NG_058975.1)	1/520	99.8%	(519/520)				Candida argentea NCYC 3753T (NR_151786.1)	0/352	99.7%
Basidiomycota	FMYE002	Cystobasidium laryngis	MK749841.1	Cystobasidium laryngis CBS 2221T (AF189937.1)	0/629	1	(629/629)			MK737743.1	Cystobasidium laryngis CBS 2221T (KY103134.1)	2/531	99.6%
	FMYD002	Cystobasidium laryngis	MK749842.1	Cystobasidium laryngis CBS 2221T ( AF189937.1)	1/603	99.8%	(602/603)			MG674823.1	Cystobasidium laryngis CBS 2221T (KY103134.1)	2/605	99.5%
	FTOF002	Cystobasidium laryngis	MK749935.1	Cystobasidium laryngis CBS 2221T (KY107432.1)	1/585	99.7%	(583/585)			MK749434.1	Cystobasidium laryngis CBS 2221T (KY103134.1)	0/489	1
	FHVB002	Cystobasidium laryngis	MK749766.1	Cystobasidium laryngis CBS 2221T (KY107432.1)	0/551	99.8%	(550/551)			MK737645.1	Cystobasidium laryngis CBS 2221T (KY103134.1)	0/488	1
	FKIA004	Cystofilobasidium infirmominiatum	MK749769.1	Cystofilobasidium infirmominiatum CBS:323T (KY107467.1)	0/529	1	(529/529)			MK737652.1	Cystofilobasidium infirmominiatum CBS:323T (KY103161.1)	0/545	99.8%
	FTJA008	Cystofilobasidium infirmominiatum	MK749931.1	Cystofilobasidium infirmominiatum CBS:323T (KY107467.1)	0/583	99.8%	(582/583)			MK749425.1	Cystofilobasidium infirmominiatum CBS 323T (NR_073232.1)	0/618	1
	FMYH004	Goffeauzyma gastrica	MK749864.1	Goffeauzyma gastrica CBS 2288T (AF137600.1)	1/539	99.8%	(538/539)			MK737745.1	Goffeauzyma gastrica CBS 2288T (NR_111048.1)	0/560	1
	FBOB002	Goffeauzyma gastrica	MK749731.1	Goffeauzyma gastrica CBS 2288T (NG_058296.1)	1/549	99.8%	(548/549)			MK737521.1	Goffeauzyma gilvescens CBS 7525T (KY103487.1)	0/622	99.5%
	FXXA004	Naganishia albidosimilis	MK749999.1	Naganishia albidosimilis CBS 7711T (NG_057653.1)	1/534	99.6%	(532/534)			MK749445.1	Naganishia albidosimilis JCM 8893T (NR_077113.1)	1/560	99.8%
											Naganishia liquefaciens CBS 968T (NR_073220.1)	1/560	99.8%
	FMYH004b	Naganishia onofrii	MK749865.1	Naganishia globosa CBS 5106T (KY108616.1)	0/557	1	(557/557)			MK737744.1	Naganishia friedmannii CBS 7160T (NR_111047.1)	0/613	99.2%
				Naganishia friedmanni CBS 7160T (KY108613.1)	0/557	1	(557/557)				Naganishia onofrii CBS 9622 (KY104334.1)b	0/603	1
				Naganishia onofrii DBVPG 5303T (KC433831.1)	0/555	1	(555/555)
	FBOC004	Holtermanniella takashimae	MK749752.1	Holtermanniella takashimae CBS 11174T (NG_060626.1)	1/598	99.8%	(597/598)			MK737520.1	Holtermanniella festucosa CBS 10162T (KY102693.1)	1/568	98.8%
											Holtermanniella nyarrowii LKF08-137 (KM816683.1)b	0/567	99.8%
	FMYH002b	Rhodotorula sp.	MK749855.1	Rhodotorula araucariae CBS 6031T (AF070427.1)	1/553	99.1%	(548/553)			MK737742.1	Rhodotorula araucariae CBS 6031T (KY104718.1)	0/570	99.6%
aIsolate FMYD002 was identified in Rönnander et al. 2018; bno type-strain available; ND, Not Determined
